# Supplementary material for: Causal relationship between gut microbiota and type 2 diabetes: a two-sample Mendelian randomization study
Source: Front Microbiol. 2023 Aug 24;14:1184734. doi: 10.3389/fmicb.2023.1184734 (PMC10483233; doi:10.3389/fmicb.2023.1184734)
Supplement: Supplementary file 1 [file Table_1.XLSX]

## Sheet: Sheet1
Supplementary Table 1. Detailed information of instrumental vatiables used in MR analyses
Bacterial taxa	SNP	Effect allele	Other allele	Exposure(bacterial taxa)				Outcome(T2D traits)
				Beta	SE	F	P-value	Beta	SE	P-value
Adlercreutzia	rs80078995	A	T	-0.11324	0.0232586	23.7046	1.57358e-06	-0.0171	0.0121	0.1579
	rs2717140	C	T	-0.119225	0.0251081	22.5479	2.04593e-06	-0.0193	0.0128	0.1338
	rs2147798	G	C	-0.0922959	0.0192121	23.0789	1.39878e-06	0.0065	0.0099	0.5132
	rs13231526	C	A	0.143237	0.0311654	21.1235	4.8136e-06	-0.0274	0.015	0.0683707
	rs9490822	C	T	-0.0734512	0.0155789	22.2292	2.54419e-06	-0.0083	0.0079	0.2913
	rs7680684	T	C	0.083381	0.0168901	24.3708	9.769e-07	-0.0046	0.0087	0.597601
Akkermansia	rs11729256	T	C	0.0750473	0.0150184	24.9702	6.58385e-07	-0.0284	0.0089	0.00146899
	rs4242783	A	G	-0.0685454	0.0147701	21.5372	2.99799e-06	-0.0101	0.0089	0.2585
	rs4936098	G	A	-0.0649225	0.0135934	22.8105	1.1036e-06	-0.0096	0.007	0.1707
	rs9349825	A	G	-0.0703407	0.0147133	22.8556	2.59884e-06	0.0023	0.0093	0.8046
	rs12908520	G	A	0.061772	0.0130954	22.2508	2.2648e-06	0.0125	0.008	0.1159
	rs74542928	T	C	0.112623	0.0236434	22.69	1.4802e-06	-0.0613	0.0134	4.55198e-06
	rs11184341	C	G	-0.0655855	0.0142236	21.2616	4.0635e-06	0.0165	0.0089	0.0630304
Alistipes	rs1107244	G	A	0.0758558	0.0171182	19.6364	3.59062e-06	0.0069	0.0139	0.616401
	rs11769002	G	A	-0.0528793	0.0109389	23.3681	1.44961e-06	0.0012	0.008	0.8801
	rs7129639	A	C	0.0524955	0.0109584	22.9483	1.78423e-06	0.007	0.0082	0.3933
	rs8130320	A	G	-0.049002	0.010717	20.9065	4.83615e-06	0.0141	0.0078	0.0706496
	rs67705352	T	G	-0.0532404	0.0110864	23.0622	1.65124e-06	-0.0071	0.0082	0.3822
Allisonella	rs602075	G	A	-0.168974	0.0296976	32.3741	3.56574e-08	0.0025	0.009	0.7796
	rs35778461	C	T	0.146679	0.0297186	24.3601	1.20629e-06	-0.0014	0.0099	0.8841
	rs1901739	G	T	-0.115769	0.0248626	21.6816	3.58798e-06	0.0087	0.0079	0.2711
	rs685403	G	C	-0.175203	0.0404474	18.763	4.88394e-06	0.001	0.0139	0.9447
Anaerofilum	rs4506496	A	G	-0.10309	0.0212861	23.4553	1.48659e-06	0.002	0.0083	0.8068
	rs816292	T	C	-0.113003	0.02204	26.288	2.6404e-07	0.0103	0.0087	0.2377
	rs17096874	C	T	-0.126337	0.0268919	22.0708	2.86029e-06	0.0054	0.0106	0.6061
	rs712981	A	C	0.10076	0.0202902	24.6606	6.83109e-07	0.0071	0.008	0.3749
Anaerostipes	rs2804244	G	A	0.053089	0.0110983	22.8821	2.04052e-06	0.0048	0.0079	0.5432
	rs62215703	G	A	0.0644965	0.0136702	22.2599	1.9777e-06	-0.0082	0.0097	0.3993
	rs2396460	C	T	0.0512653	0.0109555	21.8969	2.91092e-06	0.0127	0.008	0.1109
	rs3900776	G	A	-0.110013	0.0236302	21.6747	2.74764e-06	0.0104	0.0153	0.497299
	rs6854026	C	T	0.0508482	0.0109075	21.7321	3.1958e-06	0.0045	0.0079	0.5683
	rs7193624	T	C	-0.0750642	0.0150723	24.8031	5.35476e-07	-0.0068	0.01	0.499501
	rs6726833	C	A	-0.0877497	0.0189408	21.4632	3.32216e-06	-0.0007	0.0148	0.9608
Anaerotruncus	rs4669806	G	T	0.0576389	0.0122994	21.9616	2.42058e-06	-0.0097	0.0088	0.2742
	rs9347879	T	C	0.050618	0.011049	20.9877	4.22328e-06	0.0081	0.0078	0.2994
	rs8005030	C	T	0.0554447	0.0117854	22.1325	2.28297e-06	-0.0148	0.0084	0.0762009
	rs6563550	T	C	0.0877135	0.0176745	24.6285	2.34515e-07	0.009	0.0139	0.5158
	rs1272208	T	G	0.0611743	0.0129831	22.2014	4.27986e-06	0.0008	0.0085	0.9267
Bacteroides	rs495004	C	G	-0.0607475	0.0129865	21.8813	3.4209e-06	-0.0012	0.0098	0.9042
	rs6795673	C	T	0.0538565	0.0105251	26.1833	3.37909e-07	-0.0048	0.0076	0.5273
	rs66474973	G	T	0.0812515	0.0164479	24.4029	6.80973e-07	0.0025	0.0121	0.835
	rs17619981	T	G	0.0880978	0.0187002	22.1941	2.68683e-06	-0.0037	0.0131	0.7796
	rs11585893	A	G	-0.0740746	0.0147633	25.1751	1.79511e-06	0.0119	0.0113	0.295
Barnesiella	rs12909713	C	T	-0.0550716	0.0120039	21.048	4.94527e-06	-0.013	0.0078	0.0985303
	rs2428166	G	A	-0.165859	0.0337309	24.1781	8.50883e-07	-0.0018	0.0175	0.9194
	rs62251337	G	A	0.0690763	0.0149374	21.3849	4.2416e-06	-0.0192	0.0095	0.0421396
	rs2057922	C	G	-0.0915241	0.0194623	22.1148	3.82631e-06	0.0263	0.0132	0.04548
	rs199035	G	A	0.0559495	0.0119716	21.8418	3.00296e-06	-0.0045	0.0079	0.5689
	rs79795328	A	G	-0.0818645	0.0176441	21.5274	4.23302e-06	0.0023	0.0115	0.8403
Bifidobacterium	rs857444	C	T	0.0558234	0.0121219	21.2076	3.571e-06	-0.006	0.0081	0.4619
	rs10841473	G	C	-0.0624207	0.0129438	23.2559	1.6452e-06	0.0028	0.0083	0.736
	rs4567981	T	A	0.0562084	0.0117923	22.7198	1.92832e-06	0.0056	0.008	0.484
	rs62181700	G	A	-0.0624643	0.0131205	22.6654	2.17245e-06	-0.0037	0.0088	0.671001
Bilophila	rs1571225	T	C	-0.0826826	0.0170621	23.4835	1.1229e-06	-0.0051	0.0113	0.6498
	rs1241171	G	A	-0.0692654	0.0150148	21.2811	4.24033e-06	0.0088	0.0097	0.3661
	rs542415	T	C	-0.0613623	0.0133436	21.1474	4.70945e-06	-0.0269	0.0084	0.00128401
	rs7802841	A	C	-0.0670097	0.0137701	23.6811	1.76954e-06	-0.0036	0.0083	0.6645
Butyricimonas	rs9657374	C	T	0.0680719	0.0148172	21.1059	4.5036e-06	0.0025	0.0085	0.764599
	rs7083431	A	C	0.0703539	0.0144439	23.7251	8.85462e-07	-0.0086	0.0082	0.2947
	rs113054641	G	A	-0.144881	0.0274574	27.8422	1.73696e-07	0.0002	0.0155	0.9892
	rs2642760	G	C	0.0713357	0.0145396	24.0718	8.58084e-07	0.0078	0.008	0.3319
Butyrivibrio	rs7752361	G	A	0.11923	0.0239975	24.6853	7.69113e-07	0.0019	0.0079	0.811
	rs11761679	T	C	0.154775	0.0321539	23.1704	2.20232e-06	-0.0125	0.0099	0.2049
	rs7763512	A	G	-0.119846	0.0253367	22.3742	3.10656e-06	-0.0038	0.0081	0.6353
	rs4537857	T	C	-0.12459	0.0260992	22.7883	1.80194e-06	-0.0154	0.0085	0.0719499
	rs7412979	C	G	0.186779	0.0389112	23.0413	1.70565e-06	0.0099	0.0127	0.4352
Candidatus	rs10090365	G	A	0.0834413	0.0180989	21.2548	4.17311e-06	-0.0104	0.0079	0.1886
	rs4294381	C	T	-0.112197	0.023186	23.4159	1.36848e-06	-0.0104	0.0097	0.2821
	rs10108780	A	G	-0.092834	0.0199807	21.587	3.64083e-06	0.0003	0.0087	0.9688
	rs11153159	G	C	-0.12805	0.0285446	20.1239	4.4152e-06	-0.0046	0.0123	0.7099
	rs830151	A	G	-0.194561	0.0347932	31.2696	4.25608e-08	0.008	0.0179	0.6536
Catenibacterium	rs12404911	C	T	0.140717	0.0304142	21.4062	2.79892e-06	0.0022	0.0101	0.83
	rs212393	A	G	0.135254	0.0286209	22.3323	3.62485e-06	-0.0052	0.0085	0.5364
	rs73128290	A	G	0.129726	0.0284563	20.7825	4.29368e-06	0.0005	0.0089	0.9576
Christensenellaceae	rs999354	T	A	0.0580248	0.0117185	24.5179	7.00697e-07	-0.0055	0.0082	0.5006
	rs892686	A	G	0.0514099	0.011136	21.3125	3.96862e-06	-0.0074	0.0079	0.3479
	rs62467127	C	T	0.114108	0.0251983	20.5064	3.25364e-06	-0.0058	0.0173	0.739701
	rs17081797	A	G	-0.0904325	0.0204253	19.6025	3.34033e-06	0.0125	0.0148	0.4014
Clostridium sensustricto1	rs2795528	G	A	-0.184315	0.0392204	22.085	2.72038e-06	0.0241	0.0169	0.1533
	rs12341505	G	A	0.0810718	0.0180121	20.2587	4.8217e-06	0.0118	0.0119	0.3195
	rs116847295	C	T	0.110021	0.0246032	19.9971	4.58121e-06	0.0352	0.0166	0.0338602
Collinsella	rs2103510	G	A	0.0786551	0.0168217	21.8632	2.42477e-06	0.0161	0.0115	0.163
	rs2671662	G	C	0.0567751	0.011945	22.5914	2.22039e-06	-0.0018	0.008	0.8195
	rs9541268	C	A	0.09597	0.0197312	23.6572	8.79427e-07	-0.011	0.0123	0.3698
	rs73052258	G	A	0.0930178	0.0202658	21.0671	1.71581e-06	-0.0112	0.0133	0.3989
Coprobacter	rs143662916	C	T	0.253264	0.0540141	21.9853	3.07249e-06	-0.0047	0.017	0.7819
	rs213863	T	C	0.0887412	0.0188377	22.1919	2.34882e-06	0.006	0.0087	0.4916
	rs55672356	T	A	-0.193354	0.0413815	21.832	2.73691e-06	-0.0108	0.0171	0.528799
Coprococcus1	rs7784490	G	C	0.0518543	0.0113136	21.0072	4.55229e-06	0.0223	0.008	0.00544804
	rs4277593	G	A	-0.0585649	0.0109914	28.3902	1.1397e-07	0.0137	0.0078	0.0811596
	rs74101919	T	C	-0.0718988	0.0144651	24.7059	1.0329e-06	0.0109	0.0101	0.2796
	rs1010560	C	A	0.0580232	0.0122722	22.3542	1.95916e-06	0.012	0.0085	0.1562
	rs73031725	T	C	0.167591	0.0355224	22.2585	1.97916e-06	-0.0143	0.0196	0.4641
	rs1576241	A	G	-0.0510343	0.0109535	21.7079	3.32859e-06	0.0161	0.0079	0.0414295
Coprococcus2	rs6677933	C	T	-0.0804405	0.0164216	23.9949	1.185e-06	0.0049	0.0095	0.6031
	rs59936925	A	T	0.117085	0.0233995	25.0374	9.3754e-07	0.0249	0.0137	0.0694001
	rs2482516	C	T	0.0754415	0.0164619	21.002	4.72335e-06	-0.0066	0.0097	0.4986
	rs1958519	T	A	0.0665288	0.0138558	23.0545	1.57692e-06	0.008	0.008	0.3175
	rs72680320	T	C	-0.0649382	0.013919	21.7663	2.27117e-06	-0.0082	0.0079	0.3014
Coprococcus3	rs62481985	G	C	-0.0582385	0.0115052	25.6231	4.17561e-07	0.0088	0.008	0.2671
	rs11080344	C	T	0.0516921	0.0113054	20.9063	4.78696e-06	0.0069	0.0079	0.3835
	rs13394391	C	T	-0.0709302	0.0150918	22.0892	2.20318e-06	-0.0129	0.0106	0.2244
	rs8100692	T	C	0.0577411	0.0113476	25.8918	4.16457e-07	-0.005	0.0079	0.5264
Defluviitaleaceae UCG011	rs9725395	A	G	-0.13834	0.029554	21.911	3.51925e-06	0.0105	0.0146	0.4711
	rs4344384	T	G	-0.0715978	0.0156309	20.9813	4.83237e-06	-0.0046	0.0083	0.5762
	rs112893842	T	C	0.11381	0.0232806	23.8986	1.44534e-06	0.0013	0.012	0.914
Desulfovibrio	rs11160353	A	T	0.0770979	0.0169735	20.632	4.93856e-06	0.0025	0.0073	0.732
	rs13066142	G	A	0.119141	0.0250891	22.5503	3.78669e-06	-0.0079	0.0143	0.5781
	rs16863365	A	G	0.109402	0.0226964	23.2347	1.79449e-06	0.0165	0.0116	0.1546
	rs2456226	A	C	0.0854927	0.0172749	24.4922	8.5487e-07	-0.0348	0.0083	2.84499e-05
Dorea	rs62503162	A	G	-0.0974091	0.0194379	25.1131	7.46603e-07	-0.0059	0.0138	0.6693
	rs13279148	G	A	0.0715309	0.0150878	22.4769	2.25284e-06	0.0092	0.0108	0.3956
	rs1899291	T	C	-0.0697217	0.0150285	21.5231	4.56688e-06	0.0089	0.0117	0.4457
Eggerthella	rs3851328	G	T	0.107774	0.0236527	20.7619	4.1759e-06	0.0178	0.0093	0.0550503
	rs2223081	A	G	-0.102572	0.0221108	21.5203	3.88893e-06	0.0005	0.009	0.9549
	rs112205261	T	C	-0.188618	0.0403613	21.8392	3.34649e-06	0.0084	0.0161	0.6032
Eisenbergiella	rs2683098	T	C	-0.107319	0.022515	22.7201	2.23748e-06	0.0078	0.0096	0.4154
	rs11027642	C	T	0.129006	0.0284844	20.5119	4.9187e-06	-0.0094	0.0119	0.4326
	rs3812426	A	G	-0.106447	0.0224159	22.5504	2.71688e-06	0.0069	0.0096	0.4712
	rs1508033	A	C	0.091546	0.0195787	21.8631	3.22887e-06	-0.0041	0.0081	0.6142
	rs12278566	T	A	-0.121065	0.0251658	23.1428	1.65002e-06	-0.0009	0.0107	0.9304
Enterorhabdus	rs3017103	G	A	-0.0980897	0.0208995	22.028	2.94042e-06	0.0031	0.0103	0.763199
	rs11098863	A	T	0.0966008	0.0162677	35.2622	3.05647e-09	-0.0084	0.0079	0.282
	rs7923280	T	A	-0.0860019	0.0169148	25.8513	5.23854e-07	-0.0072	0.0081	0.3749
	rs73331712	T	C	0.26199	0.055123	22.5894	4.8492e-06	0.0433	0.0185	0.0193798
Erysipelatoclostridium	rs17804233	C	T	0.0662914	0.0144203	21.1332	4.58606e-06	-0.0012	0.0079	0.8781
	rs710230	C	T	-0.143381	0.0281514	25.9408	6.33126e-07	-0.0236	0.0151	0.1187
	rs4697572	A	G	-0.0810636	0.0163308	24.6398	7.59347e-07	0.0113	0.0088	0.1988
	rs340991	A	G	-0.0740482	0.0158891	21.7185	3.74938e-06	-0.0004	0.0087	0.9648
Escherichia Shigella	rs1154904	G	A	0.0613376	0.0130644	22.0432	3.03753e-06	0.0115	0.0078	0.1413
	rs592299	T	C	-0.0592004	0.0129486	20.9028	4.76925e-06	0.0113	0.0079	0.1538
	rs35555519	C	G	0.101976	0.0222883	20.9335	4.92334e-06	0.0061	0.0141	0.6648
Eubacterium brachy group	rs4862235	A	G	-0.104806	0.0225751	21.5533	3.73147e-06	-0.012	0.008	0.1328
	rs112617308	T	C	-0.170873	0.0362844	22.1772	2.38035e-06	0.0038	0.0132	0.771101
	rs2913110	T	C	-0.105143	0.022942	21.0038	4.55806e-06	0.0021	0.008	0.7905
Eubacterium coprostanoligenes group	rs9648214	T	C	-0.0828719	0.016431	25.4382	2.52029e-07	-0.0285	0.0118	0.0160299
	rs6762473	A	C	-0.0521584	0.0112353	21.5516	4.26108e-06	0.009	0.0082	0.2749
	rs12906958	C	T	-0.0533159	0.0115935	21.1487	4.348e-06	-0.0096	0.0084	0.2561
	rs17159861	C	T	0.0962228	0.0168388	32.6538	1.03786e-08	-0.0019	0.012	0.8748
Eubacterium fissicatena group	rs7104872	G	A	0.138612	0.0291906	22.5484	2.73149e-06	-0.0047	0.0101	0.6407
	rs3771393	T	C	-0.130842	0.0266671	24.0737	7.37904e-07	-0.005	0.0089	0.574399
	rs2733072	A	G	0.109644	0.0228306	23.064	1.49091e-06	0.0114	0.0079	0.1474
Eubacterium hallii group	rs949971	T	G	-0.0540164	0.0116101	21.6461	3.29003e-06	0.0017	0.0081	0.8381
	rs10798999	C	T	0.0601661	0.0126752	22.5317	2.60555e-06	0.0028	0.0095	0.7656
	rs10808115	C	A	0.0504747	0.0109922	21.0852	4.42446e-06	0.0036	0.0079	0.6485
Eubacterium rectale group	rs10797540	A	G	0.0503179	0.0108389	21.5514	3.53387e-06	0.0065	0.008	0.4173
	rs35398954	A	G	-0.0901402	0.0174602	26.6525	5.39946e-07	0.0011	0.0125	0.9315
	rs117151453	G	C	-0.113141	0.0243541	21.5822	1.84434e-06	0.0056	0.0172	0.7431
	rs16960159	C	G	-0.156596	0.0336234	21.6909	4.10129e-06	0.0004	0.0174	0.9814
	rs10248854	C	A	-0.0527827	0.0113464	21.6405	4.20678e-06	-0.0052	0.0081	0.5204
Eubacterium ruminantium group	rs57340348	T	C	-0.0979429	0.0212166	21.3105	4.93276e-06	0.0072	0.0101	0.4723
	rs16891896	G	A	-0.174787	0.0390573	20.0269	2.38122e-06	-0.0056	0.0184	0.7619
	rs606117	G	A	-0.0833243	0.018056	21.2961	4.81637e-06	-0.0001	0.0086	0.9877
	rs17519472	C	T	0.107804	0.0233984	21.2274	4.7036e-06	-0.0021	0.0112	0.8541
	rs7000472	G	A	0.0762282	0.016523	21.284	4.06846e-06	-0.0025	0.0081	0.759799
	rs2229917	A	G	0.153538	0.0323922	22.4673	2.15894e-06	-0.0167	0.0169	0.3234
Eubacterium ventriosum group	rs3809430	T	C	-0.0548171	0.0118426	21.4258	3.5532e-06	-0.0117	0.0081	0.1496
	rs12964517	G	A	0.0587198	0.0123453	22.6238	2.07501e-06	0.0187	0.0084	0.02651
	rs16884680	G	T	-0.0906428	0.0191909	22.3088	1.73968e-06	0.0034	0.0133	0.7966
Eubacterium xylanophilum group	rs1999224	G	T	-0.0949051	0.0203503	21.7489	3.75491e-06	-0.0125	0.0137	0.3605
	rs17830032	G	A	-0.160597	0.0310515	26.7491	2.38891e-07	-0.0146	0.0183	0.4259
	rs79582700	C	G	-0.0951677	0.0199969	22.6492	2.40979e-06	0.0102	0.0126	0.419
	rs13239072	G	A	0.0687427	0.0142728	23.1972	1.81782e-06	-0.0052	0.009	0.5598
Family XIII AD3011 group	rs16940167	C	T	0.0732552	0.0159898	20.989	3.90841e-06	-0.0114	0.0099	0.2488
	rs12812672	T	C	-0.096065	0.020828	21.2733	2.55806e-06	0.0047	0.0134	0.726099
	rs16840310	G	A	0.0608052	0.0122149	24.78	6.75118e-07	-0.0008	0.0081	0.9194
	rs9852893	G	C	-0.0657834	0.0129056	25.9822	3.87543e-07	0.0122	0.0086	0.1554
Family XIII UCG001	rs12049454	T	C	-0.0647298	0.0134065	23.3119	1.17379e-06	-0.0048	0.0085	0.5719
	rs76463770	A	G	0.19313	0.0419866	21.1582	3.77477e-06	0.0064	0.0186	0.730999
	rs62414802	C	T	-0.0611904	0.013457	20.6762	4.29181e-06	-0.0251	0.0083	0.00236597
Flavonifractor	rs11811696	T	C	-0.116063	0.0241012	23.1905	2.07348e-06	-0.0077	0.0132	0.558799
	rs34066017	A	G	0.0764294	0.0159789	22.8785	1.52086e-06	0.0056	0.0089	0.5294
	rs12030302	G	A	0.0692276	0.0137467	25.3607	5.60841e-07	-0.0106	0.0078	0.1728
	rs806808	C	T	-0.0667272	0.0136557	23.8769	1.17972e-06	0.0116	0.0078	0.1399
Fusicatenibacter	rs4378146	A	C	-0.0616691	0.0125259	24.2391	7.20444e-07	-0.0055	0.0091	0.5409
	rs2025938	G	A	-0.0967298	0.0205426	22.1722	2.98834e-06	-0.0131	0.0143	0.361
	rs8063430	T	C	-0.104026	0.022217	21.9237	4.9289e-06	0.0142	0.0168	0.3992
	rs2039204	A	T	0.0497415	0.0107941	21.2356	3.94176e-06	-0.013	0.0079	0.0978295
	rs62187631	T	C	-0.0710571	0.015924	19.9118	4.54527e-06	-0.0082	0.011	0.4531
Gordonibacter	rs72714787	C	A	0.181405	0.0377102	23.1409	1.42889e-06	0.0025	0.013	0.8474
	rs322296	G	A	0.17869	0.037722	22.4394	4.0242e-06	0.0195	0.0122	0.1097
	rs7220558	A	T	0.116884	0.0234834	24.7735	6.70641e-07	0.0079	0.008	0.3184
	rs7294633	T	C	-0.12867	0.0249946	26.501	3.43764e-07	0.0014	0.0085	0.8725
Haemophilus	rs12191680	C	G	0.106544	0.0200323	28.2876	1.46913e-07	-0.0072	0.011	0.5155
	rs10781340	A	G	-0.0948915	0.0203221	21.8031	4.32265e-06	0.029	0.0105	0.00601298
	rs4822728	T	C	0.0705861	0.0151388	21.7398	3.47848e-06	0.0056	0.008	0.4839
	rs9574096	A	T	-0.0736375	0.0155227	22.5042	2.18022e-06	0.0064	0.0081	0.4269
	rs9895850	T	C	-0.192957	0.0416755	21.4368	2.14062e-06	-0.0124	0.0179	0.4882
	rs9382510	C	T	-0.093521	0.0172649	29.342	7.12049e-08	-0.0184	0.0093	0.0478597
Holdemanella	rs12513188	G	A	0.0903906	0.0195276	21.4264	4.65479e-06	0.0099	0.0099	0.3185
	rs4541991	T	C	-0.0927334	0.0194435	22.747	2.10092e-06	0.0059	0.0095	0.534
	rs761624	G	C	-0.0959801	0.0179537	28.5795	1.37775e-07	0.0031	0.0087	0.7214
	rs73011279	T	C	-0.0961669	0.0199336	23.2745	1.36044e-06	-0.0054	0.0097	0.5776
Holdemania	rs116500994	G	T	-0.13755	0.0293386	21.9807	2.34477e-06	0.0116	0.0155	0.4529
	rs1867876	T	C	0.0842919	0.0162192	27.0093	2.7388e-07	-0.0098	0.0086	0.2546
	rs9500080	C	T	0.0926764	0.0178886	26.8402	4.08517e-07	0.0043	0.0095	0.6483
Howardella	rs609430	T	G	-0.112045	0.0239328	21.9178	3.34488e-06	0.0067	0.0083	0.4202
	rs17167098	G	A	-0.169366	0.0352068	23.1419	1.12323e-06	-0.026	0.0113	0.0218298
	rs61771805	A	T	-0.136779	0.0296811	21.2363	4.02736e-06	-0.0156	0.0096	0.1054
	rs672217	G	A	0.164146	0.0349993	21.9959	3.52468e-06	-0.0212	0.0118	0.0730702
	rs1484873	G	A	0.227831	0.046335	24.1773	2.55918e-06	0.0031	0.0174	0.8565
Intestinibacter	rs4327025	G	A	-0.0810346	0.0154397	27.5463	1.64327e-07	-0.0084	0.0096	0.3845
	rs478972	C	T	0.142681	0.0297116	23.0611	1.81991e-06	-0.0388	0.0178	0.0295202
	rs6875660	C	T	0.0890455	0.0193905	21.0885	3.05781e-06	0.0135	0.0122	0.2666
	rs16938435	T	C	-0.112189	0.0235439	22.7062	1.80098e-06	-0.0131	0.0149	0.3776
	rs2702387	G	A	-0.0608559	0.0132145	21.2082	4.25991e-06	0.0102	0.0082	0.2174
	rs118030283	G	A	-0.151829	0.0324471	21.8956	2.67436e-06	0.0071	0.0171	0.679
	rs10805326	A	G	-0.0775151	0.0139665	30.8033	3.54544e-08	0.0054	0.0087	0.5364
Intestinimonas	rs12226153	A	G	-0.151142	0.0306922	24.2501	5.12165e-07	-0.0184	0.0169	0.2741
	rs11258178	A	G	0.0660742	0.0134139	24.2635	6.982e-07	0.013	0.0081	0.1076
	rs12566247	T	A	0.0637084	0.0135355	22.1536	2.19053e-06	0.0088	0.0083	0.2895
	rs72982915	C	T	0.183158	0.0402743	20.6822	4.91157e-06	0.0469	0.0184	0.01087
	rs2731794	C	T	0.120632	0.0257529	21.9418	1.91743e-06	-0.0164	0.0159	0.3016
	rs716604	A	G	0.0818068	0.0165992	24.2887	8.56624e-07	-0.0035	0.0102	0.7307
	rs4784055	T	C	-0.175324	0.038599	20.6315	8.71806e-07	0.0235	0.0194	0.2243
	rs1859797	G	A	0.060368	0.0131793	20.9811	4.1223e-06	-0.0174	0.0078	0.0252098
Lachnospiraceae FCS020 group	rs2862811	C	T	-0.0564927	0.0121736	21.5351	3.91913e-06	0.005	0.0079	0.5316
	rs369444	C	G	0.125481	0.0259008	23.4709	3.14826e-06	-0.0181	0.0171	0.2901
	rs113859143	G	C	-0.108906	0.0242055	20.243	2.55452e-06	-0.0213	0.0153	0.1647
	rs9788306	C	T	-0.062804	0.0130744	23.0744	1.38618e-06	-0.0094	0.0085	0.2663
	rs10093861	G	A	-0.0568869	0.0121152	22.0477	3.05626e-06	-0.0205	0.0078	0.00876294
	rs9919338	G	C	-0.0553339	0.0120621	21.0444	4.90671e-06	-0.0072	0.0079	0.3602
Lachnospiraceae NK4A136 group	rs68104925	T	C	-0.0549104	0.0115385	22.647	2.36777e-06	0.0074	0.0082	0.3682
	rs160061	G	A	-0.0513831	0.0108094	22.5963	2.12197e-06	-0.0042	0.0078	0.5927
	rs76193507	A	G	-0.22973	0.0499776	21.1293	2.93089e-06	0.0036	0.0188	0.849
	rs954878	A	G	-0.0520656	0.0109082	22.7822	1.78201e-06	0.0021	0.0079	0.790999
	rs7616165	G	T	-0.230542	0.0483465	22.7389	2.77389e-06	0.0082	0.0183	0.6529
	rs7832116	A	G	-0.0714756	0.0151703	22.1987	3.57084e-06	0.0018	0.0111	0.8742
Lachnospiraceae UCG001	rs573933	T	C	-0.107898	0.0232346	21.5653	3.10506e-06	-0.0331	0.0139	0.01741
	rs2050911	G	A	0.0751466	0.0153934	23.8314	1.10647e-06	0.0031	0.0086	0.715501
	rs985416	T	C	-0.0970258	0.0181807	28.4809	1.45589e-07	0.0068	0.01	0.4956
	rs9403580	C	T	0.107801	0.0229777	22.0106	3.46785e-06	-0.0052	0.0128	0.6851
	rs10815577	C	G	-0.0683706	0.0143691	22.6402	1.71502e-06	-0.0032	0.008	0.6912
Lachnospiraceae UCG004	rs2444793	T	C	0.0542433	0.0118188	21.0642	4.77079e-06	0.0066	0.0078	0.4014
	rs2882478	G	A	-0.0577091	0.0118338	23.7815	1.20812e-06	0.0021	0.008	0.7957
	rs12673420	G	A	0.0554351	0.0118375	21.9306	2.98078e-06	-0.0016	0.0078	0.839
	rs12747809	A	G	0.062197	0.0125685	24.4891	8.64868e-07	0.0026	0.0084	0.7554
	rs12894272	G	A	-0.0579792	0.0125229	21.4355	4.3395e-06	0.0067	0.0084	0.4254
	rs11128180	A	G	0.0648288	0.0140126	21.4042	4.51742e-06	-0.0061	0.0092	0.5092
Lachnospiraceae UCG008	rs10741777	T	C	-0.0973842	0.0194791	24.9942	7.68652e-07	0.0191	0.0092	0.0382199
	rs13024781	T	C	-0.0798769	0.0168846	22.38	2.29166e-06	0.0032	0.0079	0.6867
	rs10801803	G	A	-0.117029	0.0243085	23.1777	1.4003e-06	-0.0162	0.0114	0.1574
	rs9873555	G	C	-0.121162	0.0233467	26.9328	2.4134e-07	-0.0179	0.0106	0.0898607
	rs67078837	T	C	-0.0845848	0.0170693	24.5558	7.68192e-07	-0.0121	0.0079	0.123
	rs57091572	A	G	-0.110443	0.0235801	21.9374	2.85825e-06	0.0255	0.0109	0.0189802
	rs10793103	T	C	-0.0974344	0.0181279	28.8888	9.34932e-08	-0.0083	0.0084	0.3245
Lactobacillus	rs328312	T	A	0.0815092	0.0169441	23.1407	1.40618e-06	0.013	0.0078	0.0954905
	rs6092149	A	T	-0.0801344	0.017149	21.8354	3.29041e-06	0.0003	0.0079	0.9652
	rs16861661	G	A	-0.183147	0.038148	23.0492	1.27809e-06	-0.0045	0.0157	0.7732
	rs1530559	G	A	0.0804001	0.0178207	20.3547	4.93106e-06	0.0144	0.0075	0.05615
	rs921925	A	C	0.0985077	0.0203229	23.4947	9.71673e-07	0.0062	0.0097	0.520701
	rs768253	T	G	-0.079195	0.0171791	21.2518	4.24766e-06	0.0071	0.008	0.3785
Lactococcus	rs4766997	C	T	0.114599	0.023839	23.1092	2.06144e-06	0.0068	0.0087	0.4324
	rs2293361	C	T	-0.199221	0.0430969	21.3687	1.39592e-06	-0.0099	0.0163	0.542
	rs10417872	G	T	-0.118306	0.024522	23.2756	1.28677e-06	-0.0027	0.0088	0.755699
	rs757872	C	G	-0.140799	0.027582	26.0584	4.36878e-07	0.0128	0.01	0.2005
	rs34757988	G	C	0.122294	0.0228976	28.5253	8.95035e-08	-0.0191	0.0081	0.0176901
Marvinbryantia	rs61884471	G	A	0.124426	0.0248431	25.0848	1.01163e-06	-0.0213	0.0152	0.159
	rs11645029	G	C	-0.060618	0.0131551	21.2332	4.14753e-06	0.0027	0.0079	0.7359
	rs2863363	G	A	-0.0634861	0.0136323	21.688	3.11279e-06	0.0034	0.0081	0.6742
	rs72948274	A	C	-0.126354	0.0272212	21.5458	3.25912e-06	-0.0066	0.0169	0.6978
	rs2724813	G	A	0.0840769	0.0167551	25.1802	6.28449e-07	0.0045	0.0103	0.660601
Methanobrevibacter	rs10202904	G	T	0.112811	0.0239106	22.2598	3.08546e-06	0.0179	0.008	0.0247002
	rs894996	C	A	0.214213	0.0456045	22.0636	3.81566e-06	-0.0285	0.0149	0.0548605
	rs76029318	T	C	0.222849	0.0454319	24.0602	1.07552e-06	-0.0249	0.0152	0.1025
Odoribacter	rs503751	C	G	0.0618294	0.0118887	27.0471	2.07625e-07	-0.0026	0.0079	0.736801
	rs77779484	G	A	-0.133489	0.0268526	24.7126	6.56251e-07	0.0071	0.0172	0.679599
	rs10093869	A	G	-0.0577795	0.0125389	21.2338	3.67443e-06	0.0011	0.0083	0.8914
Olsenella	rs1035588	A	G	-0.108148	0.0236848	20.8496	4.85501e-06	-0.0122	0.0082	0.1366
	rs6046522	C	T	0.122938	0.0269928	20.7432	4.48456e-06	0.0012	0.0089	0.8924
	rs2759329	A	G	0.111131	0.0237218	21.947	3.43202e-06	-0.0019	0.0081	0.819
	rs17148768	G	A	0.140434	0.0295602	22.5699	2.19842e-06	0.0073	0.0099	0.4604
Oscillibacter	rs4506202	G	A	0.0711323	0.0152261	21.8251	3.20826e-06	0.0033	0.0078	0.6736
	rs16934185	A	G	-0.129568	0.028157	21.175	4.38036e-06	-0.0118	0.0139	0.3971
	rs234108	A	G	0.0749553	0.0152632	24.1165	9.16326e-07	-0.0006	0.0079	0.9345
	rs16866406	A	G	0.0988765	0.0208795	22.4257	3.07822e-06	0.008	0.0113	0.4783
	rs36095275	C	T	-0.0752368	0.0156861	23.0054	1.39627e-06	0.0058	0.0082	0.4796
	rs11990279	T	C	-0.0824934	0.0180457	20.8973	4.94299e-06	-0.0224	0.0094	0.01725
	rs12649930	T	G	0.121589	0.0259612	21.9351	4.09383e-06	0.0076	0.014	0.5848
	rs61883564	A	G	-0.101351	0.0221016	21.0285	3.38712e-06	-0.0015	0.0116	0.8956
Oxalobacter	rs6000536	C	T	-0.130992	0.0253804	26.6374	2.06054e-07	-0.0118	0.0098	0.2288
	rs736744	T	C	-0.117882	0.0211262	31.1352	2.57472e-08	-0.0021	0.008	0.792
	rs1569853	T	C	-0.138078	0.0296981	21.6168	3.64502e-06	0.0039	0.0108	0.7201
	rs36057338	G	T	0.207847	0.0421439	24.3231	8.79812e-07	-0.0256	0.0157	0.1033
	rs4428215	G	A	0.130293	0.0242237	28.9309	7.51069e-08	0.0033	0.0092	0.7171
	rs6071435	T	A	-0.105512	0.021489	24.1086	1.07431e-06	0.0016	0.0081	0.8396
	rs12002250	A	C	0.217122	0.0466317	21.6793	1.41504e-06	-0.0177	0.0172	0.3027
Parabacteroides	rs115602804	G	A	0.10308	0.0222736	21.4175	1.93059e-06	-0.0139	0.0171	0.4157
	rs4236095	A	G	-0.0761961	0.0157042	23.5415	1.93143e-06	-0.0095	0.0112	0.3982
	rs60884758	C	T	-0.0702667	0.0142249	24.4006	5.7069e-07	0.0013	0.0104	0.8987
	rs3860755	G	C	0.0558784	0.0116625	22.9564	1.71325e-06	-0.0075	0.0086	0.3806
Paraprevotella	rs3008582	T	C	0.10572	0.0227246	21.6432	4.35993e-06	0.0052	0.0109	0.634
	rs2081023	A	G	-0.122561	0.0236507	26.8545	2.63797e-07	-0.0151	0.0122	0.2175
	rs9602779	A	C	-0.106692	0.0220264	23.4626	6.9274e-07	0.0182	0.0101	0.0706399
	rs9900242	A	G	-0.0852967	0.0175212	23.6994	1.14067e-06	-0.0008	0.008	0.916
	rs4756632	G	T	-0.138905	0.0289897	22.9588	3.81751e-06	0.0135	0.015	0.3674
Parasutterella	rs8039785	G	T	-0.0618345	0.0133	21.6152	3.62093e-06	-0.0167	0.0079	0.03323
	rs7303158	C	T	0.0646859	0.0134256	23.2141	1.32776e-06	0.0013	0.0078	0.866
	rs823424	G	A	-0.0713448	0.0156958	20.6613	4.95291e-06	-0.0049	0.0095	0.6074
	rs1403396	A	T	-0.0756729	0.0159035	22.641	2.75518e-06	-0.0013	0.0094	0.8898
	rs6828768	C	T	0.0636852	0.0132645	23.0513	1.78328e-06	0.0027	0.0078	0.731799
	rs2090816	C	A	-0.0840967	0.0177315	22.494	2.89714e-06	-0.0026	0.0104	0.8
	rs10899911	A	G	-0.0717102	0.0148151	23.4289	1.15271e-06	0.0054	0.0088	0.5351
	rs7572229	A	G	-0.066273	0.0132736	24.9285	6.31699e-07	-0.0123	0.0079	0.1189
	rs35414597	A	T	-0.0684946	0.0142143	23.22	1.51206e-06	0.0028	0.0082	0.732399
Peptococcus	rs11030569	A	T	-0.17402	0.0374133	21.6345	3.1299e-06	0.0163	0.0153	0.2867
	rs11001941	G	A	-0.195611	0.0392217	24.8733	1.32859e-06	0.0014	0.0162	0.9326
	rs6918730	A	G	-0.135311	0.0289742	21.8094	1.14731e-06	-0.0135	0.0123	0.2717
	rs7766680	G	C	0.0976832	0.0214155	20.8057	3.50768e-06	0.0095	0.0081	0.2392
	rs10031059	C	T	0.121167	0.0225844	28.784	1.23637e-07	0.002	0.0093	0.832
	rs7033353	G	T	-0.090152	0.018995	22.5254	2.21958e-06	0.0048	0.008	0.5457
	rs413827	G	A	0.110229	0.0237523	21.5368	3.30088e-06	-0.0005	0.0098	0.9603
Prevotella7	rs9959718	G	A	0.133012	0.0275361	23.3333	1.9006e-06	0.0106	0.0091	0.2444
	rs2240542	C	T	0.12085	0.0261776	21.3125	4.8415e-06	-0.0079	0.0087	0.3655
	rs57404562	C	A	0.155486	0.0316057	24.202	6.2157e-07	0.001	0.0101	0.9219
Prevotella9	rs2683313	G	A	0.0724576	0.0151603	22.843	1.68896e-06	-0.0024	0.0084	0.773599
	rs9428102	A	G	-0.0778845	0.0176068	19.5678	4.61732e-06	0.01	0.0095	0.2915
	rs746764	T	C	-0.0915771	0.0193245	22.4573	2.04e-06	-0.0053	0.0101	0.597601
	rs117271932	A	G	0.208089	0.0440393	22.3263	2.81722e-06	-0.0001	0.0176	0.9944
Rikenellaceae RC9 gut group	rs2900503	T	G	0.172329	0.0326671	27.8289	1.55282e-07	-0.01	0.0106	0.3471
	rs9887954	G	A	-0.114849	0.0249013	21.2721	4.80806e-06	0.0105	0.008	0.1878
	rs17582787	A	G	-0.157739	0.0339924	21.5335	3.55378e-06	-0.0068	0.011	0.5378
	rs80309088	G	A	0.17405	0.0383423	20.6059	4.55638e-06	-0.0012	0.0121	0.9236
Ruminiclostridium5	rs6121460	G	A	0.0932955	0.0199206	21.9339	2.64107e-06	-0.0005	0.0156	0.9722
	rs2286384	C	G	0.0518814	0.0107482	23.2998	1.43857e-06	-0.0008	0.0079	0.9152
	rs113753996	T	C	0.0820689	0.0174463	22.1284	3.98896e-06	0.0105	0.0134	0.4339
	rs10827477	A	G	-0.0547387	0.0115163	22.5924	2.1918e-06	0.0131	0.0084	0.1185
	rs1492620	T	C	-0.0830505	0.0180073	21.271	3.52574e-06	-0.0014	0.0137	0.9184
	rs2482038	C	A	0.0518991	0.0108777	22.7638	1.70314e-06	0.0095	0.0079	0.229
Ruminiclostridium6	rs79968172	G	A	0.11614	0.0243083	22.8273	1.66054e-06	0.017	0.0168	0.3098
	rs77193512	A	G	0.0736533	0.0153163	23.1247	1.29587e-06	0.001	0.0099	0.9159
	rs663262	C	T	0.13498	0.0310715	18.8718	3.39414e-06	-0.0071	0.0174	0.6836
	rs61060922	T	G	0.15913	0.0322283	24.3798	1.08648e-06	-0.0067	0.0174	0.6995
	rs11992182	A	C	0.0625299	0.0137876	20.5683	4.64836e-06	0.0096	0.0087	0.274
	rs10829821	T	C	-0.097606	0.0216072	20.4059	3.47144e-06	0.0111	0.0128	0.3876
	rs71414120	T	G	0.200894	0.0406434	24.4317	1.07696e-06	0.0145	0.0165	0.3811
Ruminiclostridium9	rs115044523	G	A	-0.0980026	0.0202616	23.3953	2.37203e-06	-0.0006	0.014	0.9647
	rs918449	G	A	0.0950908	0.0197177	23.2576	2.55994e-06	0.0007	0.015	0.965
	rs57665991	C	G	-0.0641507	0.0123339	27.0522	2.07272e-07	0.0028	0.0091	0.7552
	rs9522712	T	C	0.0699728	0.0154939	20.3956	4.65961e-06	0.0196	0.0109	0.0717398
	rs6082461	C	A	-0.0586425	0.0131004	20.0381	4.86598e-06	-0.0084	0.0096	0.3813
	rs12040548	G	T	0.0570422	0.0122359	21.7331	3.14869e-06	0.0022	0.0089	0.8017
	rs113048721	C	G	0.0600735	0.0132737	20.4824	4.10355e-06	0.0036	0.0092	0.6912
Ruminococcaceae NK4A214 group	rs7573569	T	C	0.107739	0.0233638	21.2647	3.23139e-06	-0.0084	0.0164	0.6079
	rs136761	A	G	0.0587521	0.0119155	24.3121	8.15192e-07	0.0004	0.0081	0.9624
	rs5994253	A	G	-0.0811302	0.0157621	26.4934	2.35185e-07	0.0078	0.0105	0.4571
	rs12731	A	G	-0.0527684	0.0115053	21.0355	4.87237e-06	-0.0085	0.0079	0.282
	rs12642039	C	T	0.0553003	0.0119397	21.452	3.43005e-06	-0.0072	0.0081	0.3782
	rs4814689	C	T	-0.1083	0.0230708	22.0359	4.55187e-06	0.0233	0.0143	0.1024
	rs73158814	C	G	-0.109257	0.0227458	23.0726	2.19796e-06	0.0074	0.0154	0.633299
Ruminococcaceae UCG002	rs7120052	A	C	0.0624796	0.0135523	21.2545	1.96897e-06	-0.0063	0.0103	0.543
	rs11750293	G	T	-0.0578304	0.0120512	23.0278	1.76137e-06	-0.0012	0.0088	0.8914
	rs77564310	A	C	-0.0713093	0.0140855	25.63	3.28617e-07	0.0209	0.0098	0.0328503
	rs7155595	C	A	0.0569929	0.0116986	23.7342	1.14932e-06	0.0086	0.0085	0.3113
	rs79016051	C	T	-0.0887747	0.0189424	21.9638	2.33744e-06	0.0184	0.0134	0.1711
	rs10916131	C	T	-0.069333	0.0146753	22.3206	2.87495e-06	0.006	0.0109	0.5824
	rs2265670	C	G	-0.0512404	0.0109287	21.9831	2.99164e-06	0.0083	0.0083	0.3157
Ruminococcaceae UCG004	rs6769553	A	G	0.0849743	0.0157451	29.1262	7.91061e-08	-0.0059	0.0086	0.490801
	rs511258	G	A	-0.0757474	0.0162475	21.7351	4.52054e-06	0.011	0.0088	0.2102
	rs12125734	G	T	0.133972	0.0257416	27.0868	2.09426e-07	0.0049	0.0132	0.710799
Ruminococcaceae UCG005	rs35166120	G	C	0.0686153	0.0146252	22.0109	3.75405e-06	-0.005	0.0105	0.6382
	rs60081663	C	G	0.158082	0.0319586	24.4675	9.28111e-07	-0.0358	0.018	0.0460797
	rs2893871	G	A	-0.073644	0.015548	22.435	3.53843e-06	-0.0146	0.011	0.1858
	rs10873449	C	T	-0.0654843	0.0143973	20.6877	4.11169e-06	-0.007	0.0104	0.4997
	rs7555878	G	A	-0.0586677	0.0125277	21.9308	2.81022e-06	0.0005	0.0088	0.9591
	rs12458218	T	C	0.0677322	0.0144525	21.9636	2.41024e-06	0.0123	0.0102	0.2269
	rs10950694	C	T	-0.0577628	0.011412	25.6196	4.29804e-07	-0.005	0.008	0.5325
	rs7449320	C	A	0.0599163	0.0130836	20.9718	4.80773e-06	-0.0095	0.0095	0.3167
	rs12288512	A	G	0.066635	0.0144356	21.3076	3.10277e-06	0.0289	0.0088	0.000997103
Ruminococcaceae UCG009	rs4079028	C	T	0.0915623	0.019936	21.0939	3.28246e-06	-0.011	0.0096	0.2486
	rs1550196	A	G	-0.130842	0.0262478	24.849	1.13287e-06	0.004	0.0121	0.7373
	rs2058609	G	A	-0.0816464	0.017472	21.8368	3.12486e-06	-0.0007	0.0083	0.9285
	rs4708333	T	G	-0.084033	0.0174757	23.1223	1.56246e-06	0.001	0.0085	0.9052
	rs2192926	A	G	-0.089048	0.0192989	21.2904	4.87742e-06	0.0104	0.0092	0.2592
	rs61779334	G	C	-0.138137	0.0292072	22.3687	1.94241e-06	-0.0187	0.0134	0.1636
Ruminococcaceae UCG011	rs12636310	G	A	0.132725	0.0282037	22.1459	2.81235e-06	0.0903	0.0093	2.38287e-22
	rs12724320	C	T	-0.120881	0.0249229	23.5244	1.51985e-06	0.0077	0.0084	0.359
	rs1416041	A	C	-0.182339	0.0339898	28.7781	7.04417e-08	0.0275	0.0113	0.0154099
	rs2729556	T	C	0.109097	0.0233699	21.7927	3.18676e-06	-0.0019	0.0078	0.807
	rs9729514	G	A	-0.184934	0.0394616	21.9626	2.36772e-06	0.0121	0.0135	0.3691
Ruminococcaceae UCG014	rs995642	C	T	0.060048	0.0126417	22.5624	1.90222e-06	0.0117	0.0085	0.1686
	rs72809222	T	C	0.0671775	0.0139838	23.078	2.4119e-06	-0.0043	0.0089	0.6278
	rs10941294	C	T	-0.122057	0.0260017	22.0354	2.39701e-06	0.0074	0.0156	0.6343
	rs12638134	T	G	0.0582548	0.0119657	23.7021	1.21143e-06	-0.0121	0.008	0.1306
Ruminococcus2	rs12986628	T	C	-0.0665937	0.0140168	22.5719	2.142e-06	0.0168	0.0094	0.07358
	rs2997412	G	A	0.0568439	0.0122325	21.5942	4.22114e-06	-0.0016	0.0083	0.8485
	rs2368224	T	G	0.199648	0.0438453	20.734	3.62928e-06	0.0125	0.0223	0.5758
Ruminococcus gauvreauii group	rs9870933	G	A	-0.0621643	0.0126072	24.3134	8.49122e-07	-0.0033	0.0081	0.6817
	rs10931481	A	G	-0.0610096	0.0130484	21.8616	3.38213e-06	-0.0052	0.0085	0.539
	rs2047242	A	G	-0.067603	0.0133738	25.5518	2.46371e-07	0.0067	0.0084	0.4269
	rs1391597	C	T	0.0590284	0.0124874	22.3449	1.85964e-06	-0.002	0.008	0.8035
	rs289410	A	G	0.0654926	0.0139101	22.1679	2.27463e-06	-0.0078	0.009	0.3896
Ruminococcus gnavus group	rs13163520	G	A	-0.127377	0.0233883	29.6609	5.61009e-08	-0.0063	0.0103	0.5407
	rs9872758	T	C	0.0849233	0.0176643	23.1132	1.66027e-06	0.0083	0.0078	0.2899
	rs12136548	C	T	0.0901946	0.0196476	21.0738	3.09628e-06	-0.0076	0.0085	0.366
	rs2909242	A	C	0.0909965	0.018351	24.5884	7.40952e-07	0.0141	0.0083	0.0872007
	rs934940	A	C	-0.105045	0.0229588	20.934	2.73703e-06	-0.0015	0.0107	0.8858
Ruminococcus torques group	rs8080469	G	A	0.0490727	0.0107036	21.0194	3.49526e-06	0.0059	0.0078	0.4476
	rs773123	T	A	0.0824005	0.0173862	22.4621	1.58957e-06	0.0194	0.0122	0.1128
	rs4073731	T	C	0.0651948	0.0142221	21.0135	4.05247e-06	-0.0018	0.011	0.8704
	rs10904297	A	G	-0.167804	0.0389812	18.5308	2.68714e-06	-0.0155	0.0214	0.4698
	rs73130967	A	T	0.0770375	0.0168264	20.9615	3.7074e-06	0.023	0.0117	0.0491304
	rs35866622	T	C	-0.0612024	0.0109421	31.285	2.21335e-08	-0.0025	0.0079	0.749501
Sellimonas	rs2016057	C	A	0.125878	0.0256153	24.1491	1.02698e-06	-0.0082	0.0079	0.2978
	rs2187447	A	C	0.243457	0.0527695	21.2852	3.97805e-06	-0.0165	0.0158	0.2959
	rs56203279	T	C	-0.124045	0.0269115	21.2463	3.71997e-06	-0.0025	0.0084	0.767201
	rs2371572	A	C	0.127349	0.0250862	25.7704	4.46355e-07	-0.0089	0.0079	0.2599
Slackia	rs4492265	G	A	0.0905757	0.0191658	22.3342	2.40924e-06	-0.0041	0.0083	0.6207
	rs12440440	A	G	0.0901934	0.0190582	22.3968	2.62869e-06	0.002	0.0082	0.8027
	rs8901	C	T	0.0934594	0.0186813	25.0283	6.07002e-07	0.0049	0.0081	0.541499
	rs16894137	C	T	-0.122792	0.0263047	21.7908	2.71181e-06	0.0045	0.0111	0.685001
	rs112764253	T	A	0.194714	0.0411598	22.3794	3.39571e-06	-0.0094	0.0179	0.6019
Subdoligranulum	rs2114677	C	T	-0.104176	0.0230829	20.3683	2.71725e-06	-0.0017	0.0168	0.9206
	rs10065321	T	C	-0.0512828	0.0108105	22.5036	2.10155e-06	-0.0119	0.008	0.1351
	rs4347804	G	A	-0.166063	0.0357483	21.5792	2.18404e-06	-0.0026	0.0199	0.8976
	rs12590825	C	A	-0.0525287	0.0109942	22.8279	2.07888e-06	-0.0111	0.0081	0.1709
	rs6555306	C	T	0.0740777	0.0155463	22.705	2.80666e-06	-0.0275	0.0117	0.0184599
	rs12638227	C	G	0.0557288	0.0108552	26.3563	2.47708e-07	-0.006	0.0078	0.4394
	rs3761728	G	T	0.0543458	0.0118866	20.9034	3.8675e-06	-0.0301	0.0084	0.000320797
Sutterella	rs13173038	A	G	-0.0718076	0.0151627	22.4279	2.72986e-06	0.0072	0.0097	0.4588
	rs2321387	G	A	-0.0592876	0.0124509	22.6739	1.86518e-06	0.0052	0.0079	0.5088
	rs7499539	A	G	0.0617478	0.0130998	22.2184	2.35771e-06	-0.0128	0.0085	0.129
Turicibacter	rs11054680	T	C	-0.104751	0.0226997	21.2949	2.30978e-06	0.0076	0.012	0.5277
	rs55756211	T	C	-0.115115	0.0240708	22.8709	2.8053e-06	0.0208	0.0127	0.1026
	rs61265175	G	C	-0.0858591	0.0185778	21.3592	4.13676e-06	-0.0144	0.0097	0.1379
	rs12603364	T	C	0.110861	0.0225598	24.1483	8.66603e-07	-0.0022	0.0122	0.8577
	rs11649454	G	C	0.0950891	0.0203433	21.8484	3.26625e-06	-0.0169	0.0112	0.1334
	rs2834977	T	C	-0.0959995	0.0208261	21.2482	3.95585e-06	-0.0042	0.011	0.6987
Tyzzerella3	rs17706273	T	C	-0.140368	0.0274708	26.1092	5.87814e-07	-0.0094	0.0113	0.4083
	rs6920448	C	T	-0.141081	0.0305446	21.3338	4.15375e-06	-0.0197	0.0122	0.1045
	rs7333521	T	C	-0.207191	0.0453121	20.908	4.87607e-06	0.0286	0.0175	0.1009
	rs7019909	T	C	0.144156	0.0301626	22.8417	1.76121e-06	0.0032	0.0115	0.7824
	rs7561370	C	T	-0.131341	0.0286292	21.0466	1.51604e-06	-0.0136	0.0116	0.2397
	rs4904512	T	C	-0.117151	0.0250306	21.9053	3.09272e-06	0.0089	0.0101	0.3811
Veillonella	rs7645873	T	A	-0.0761385	0.0164228	21.4939	3.11803e-06	-0.0137	0.0086	0.114
	rs2013594	C	T	0.0720698	0.0155153	21.5768	3.42129e-06	0.0107	0.0084	0.2046
	rs12679709	C	G	-0.0793499	0.0164818	23.1784	1.77578e-06	-0.0088	0.0081	0.2746
	rs1882878	A	G	-0.0768966	0.0163908	22.0097	2.98092e-06	0.0129	0.0089	0.1485
	rs62376424	C	T	-0.0762216	0.0163499	21.7333	3.65452e-06	0.0088	0.0083	0.2918
Lachnoclostridium	rs4738679	A	G	0.0520267	0.011404	20.8132	4.41754e-06	0.0085	0.0083	0.3033
	rs6112314	A	C	-0.0561715	0.0108174	26.9641	2.43215e-07	-0.0059	0.0081	0.461
	rs789029	C	T	-0.0641288	0.0137974	21.6029	3.75327e-06	-0.0111	0.0104	0.2884
	rs615997	T	C	0.0511752	0.0106491	23.0937	2.0268e-06	0.0108	0.0077	0.1634
Oscillospira	rs73038677	T	A	-0.08321	0.0168666	24.3386	1.09428e-06	-0.0056	0.0098	0.5682
	rs12206468	G	A	-0.133016	0.0269733	24.3187	1.04222e-06	0.0065	0.0148	0.661601
	rs28889936	A	C	0.114051	0.0252838	20.3476	3.36589e-06	-0.0236	0.0146	0.1068
	rs1954532	C	T	0.0826246	0.0175252	22.2276	2.26772e-06	-0.0262	0.01	0.00894891
Roseburia	rs16910295	T	C	-0.0980434	0.020957	21.8866	2.91112e-06	-0.0009	0.0156	0.9518
	rs9300744	C	T	-0.0588452	0.0126228	21.7325	4.75116e-06	-0.0162	0.0094	0.0823304
	rs6445851	A	G	0.0497336	0.0108158	21.1438	3.5272e-06	0.0238	0.008	0.00308503
	rs2034589	G	C	0.0629765	0.0123489	26.0076	5.01164e-07	-0.0157	0.0096	0.1015
	rs6930661	C	T	-0.0961587	0.0204975	22.0077	2.47942e-06	-0.0014	0.0157	0.9269
	rs2160994	C	T	-0.0550687	0.0112481	23.9691	9.6984e-07	-0.01	0.0082	0.2217
	rs2943022	T	C	0.0493786	0.0106763	21.3912	4.11405e-06	0.0044	0.008	0.580801
	rs4748237	G	C	0.0488326	0.0106404	21.0622	4.67218e-06	0.0027	0.0078	0.7309
Ruminococcaceae UCG003	rs73341549	T	C	-0.169857	0.0318768	28.3934	1.50952e-07	0.0087	0.0179	0.6252
	rs16959793	A	C	-0.062527	0.0131259	22.6922	2.21707e-06	0.0163	0.0088	0.0632397
	rs3013089	G	A	-0.0551473	0.0120346	20.9984	4.38137e-06	0.007	0.008	0.3831
	rs4532474	G	A	0.0769231	0.017045	20.3666	4.82125e-06	0.0008	0.0115	0.9443
	rs11243416	T	C	-0.0925653	0.0191203	23.4373	1.66882e-06	-0.0022	0.0131	0.8685
	rs4452755	A	C	-0.0634463	0.0134741	22.1724	3.29337e-06	0.0112	0.0086	0.1949
	rs11613919	G	T	0.0727604	0.0155716	21.8335	1.6251e-06	-0.0076	0.0108	0.484
	rs10490280	C	T	-0.0672094	0.0143309	21.9944	4.15547e-06	0.0113	0.0092	0.2169
	rs646327	G	A	0.0586696	0.0118369	24.5669	7.83177e-07	-0.0144	0.0075	0.0528397
Ruminococcaceae UCG010	rs2820282	C	A	0.0592304	0.0125917	22.1269	2.85384e-06	-0.0092	0.0079	0.2484
	rs12597105	A	G	-0.0670855	0.0144415	21.5791	4.87304e-06	0.0103	0.0088	0.2428
	rs6958419	C	T	-0.0585718	0.0124994	21.9583	2.84165e-06	0.0159	0.0079	0.0427297
	rs7935775	T	A	0.0631351	0.0137953	20.945	4.99425e-06	-0.0045	0.0087	0.6023
	rs682403	A	G	-0.0588161	0.0124671	22.2567	2.36537e-06	0.015	0.0078	0.0553197
Streptococcus	rs11720390	G	A	0.107024	0.0228121	22.0106	3.59484e-06	0.0309	0.0147	0.03535
	rs7916711	A	G	0.102891	0.0217362	22.4072	2.717e-06	-0.0024	0.017	0.8896
	rs10448310	A	G	-0.0517935	0.0111324	21.6458	3.30704e-06	-0.0152	0.0079	0.0539101
	rs6806351	T	C	-0.0633829	0.0136647	21.5151	4.93867e-06	0.0086	0.0093	0.3528
	rs4968759	A	G	-0.0515109	0.0112068	21.1269	3.7812e-06	-0.0055	0.0079	0.4883
	rs11764382	A	G	-0.0695345	0.0143671	23.4241	1.28632e-06	-0.0268	0.0102	0.00837298
	rs17708276	A	G	-0.0793955	0.0170628	21.6517	3.04096e-06	-0.0271	0.0116	0.0195799
	rs11110281	T	C	-0.137519	0.0227398	36.5723	2.58315e-09	-0.0212	0.0162	0.1914
Victivallis	rs4895919	C	T	0.116918	0.0247515	22.3131	2.75201e-06	0.0154	0.0079	0.0506699
	rs11899949	G	A	0.130568	0.0276239	22.341	2.76707e-06	0.0012	0.0088	0.8874
	rs56349194	A	G	-0.158501	0.0315231	25.2817	6.25749e-07	-0.01	0.0108	0.3528
	rs4764863	G	A	0.121561	0.0246058	24.407	8.22224e-07	-0.0121	0.0072	0.0936699
	rs6445926	G	C	0.117031	0.0249764	21.9554	2.95822e-06	-0.0148	0.0079	0.0620497
