# Supplementary material for: Causal relationship between gut microbiota and type 2 diabetes: a two-sample Mendelian randomization study
Source: Front Microbiol. 2023 Aug 24;14:1184734. doi: 10.3389/fmicb.2023.1184734 (PMC10483233; doi:10.3389/fmicb.2023.1184734)
Supplement: Supplementary file 2 [file Table_2.XLSX]

## Sheet: Sheet1
Supplementary Table 2. Detailed information of instrumental vatiables used in MR analyses
Bacterial taxa	SNP	Effect allele	Other allele	Exposure(bacterial taxa)			Outcome(T2D traits)
				Beta	SE	P-value	Beta	SE	P-value
Lachnoclostridium	rs4738679	A	G	0.0520267	0.011404	4.41754e-06	0.0085	0.0083	0.3033
	rs6112314	A	C	-0.0561715	0.0108174	2.43215e-07	-0.0059	0.0081	0.461
	rs789029	C	T	-0.0641288	0.0137974	3.75327e-06	-0.0111	0.0104	0.2884
	rs615997	T	C	0.0511752	0.0106491	2.0268e-06	0.0108	0.0077	0.1634
Oscillospira	rs73038677	T	A	-0.08321	0.0168666	1.09428e-06	-0.0056	0.0098	0.5682
	rs12206468	G	A	-0.133016	0.0269733	1.04222e-06	0.0065	0.0148	0.661601
	rs28889936	A	C	0.114051	0.0252838	3.36589e-06	-0.0236	0.0146	0.1068
	rs1954532	C	T	0.0826246	0.0175252	2.26772e-06	-0.0262	0.01	0.00894891
Roseburia	rs16910295	T	C	-0.0980434	0.020957	2.91112e-06	-0.0009	0.0156	0.9518
	rs9300744	C	T	-0.0588452	0.0126228	4.75116e-06	-0.0162	0.0094	0.0823304
	rs6445851	A	G	0.0497336	0.0108158	3.5272e-06	0.0238	0.008	0.00308503
	rs2034589	G	C	0.0629765	0.0123489	5.01164e-07	-0.0157	0.0096	0.1015
	rs6930661	C	T	-0.0961587	0.0204975	2.47942e-06	-0.0014	0.0157	0.9269
	rs2160994	C	T	-0.0550687	0.0112481	9.6984e-07	-0.01	0.0082	0.2217
	rs2943022	T	C	0.0493786	0.0106763	4.11405e-06	0.0044	0.008	0.580801
	rs4748237	G	C	0.0488326	0.0106404	4.67218e-06	0.0027	0.0078	0.7309
Ruminococcaceae UCG003	rs73341549	T	C	-0.169857	0.0318768	1.50952e-07	0.0087	0.0179	0.6252
	rs16959793	A	C	-0.062527	0.0131259	2.21707e-06	0.0163	0.0088	0.0632397
	rs3013089	G	A	-0.0551473	0.0120346	4.38137e-06	0.007	0.008	0.3831
	rs4532474	G	A	0.0769231	0.017045	4.82125e-06	0.0008	0.0115	0.9443
	rs11243416	T	C	-0.0925653	0.0191203	1.66882e-06	-0.0022	0.0131	0.8685
	rs4452755	A	C	-0.0634463	0.0134741	3.29337e-06	0.0112	0.0086	0.1949
	rs11613919	G	T	0.0727604	0.0155716	1.6251e-06	-0.0076	0.0108	0.484
	rs10490280	C	T	-0.0672094	0.0143309	4.15547e-06	0.0113	0.0092	0.2169
	rs646327	G	A	0.0586696	0.0118369	7.83177e-07	-0.0144	0.0075	0.0528397
Ruminococcaceae UCG010	rs2820282	C	A	0.0592304	0.0125917	2.85384e-06	-0.0092	0.0079	0.2484
	rs12597105	A	G	-0.0670855	0.0144415	4.87304e-06	0.0103	0.0088	0.2428
	rs6958419	C	T	-0.0585718	0.0124994	2.84165e-06	0.0159	0.0079	0.0427297
	rs7935775	T	A	0.0631351	0.0137953	4.99425e-06	-0.0045	0.0087	0.6023
	rs682403	A	G	-0.0588161	0.0124671	2.36537e-06	0.015	0.0078	0.0553197
Streptococcus	rs11720390	G	A	0.107024	0.0228121	3.59484e-06	0.0309	0.0147	0.03535
	rs7916711	A	G	0.102891	0.0217362	2.717e-06	-0.0024	0.017	0.8896
	rs10448310	A	G	-0.0517935	0.0111324	3.30704e-06	-0.0152	0.0079	0.0539101
	rs6806351	T	C	-0.0633829	0.0136647	4.93867e-06	0.0086	0.0093	0.3528
	rs4968759	A	G	-0.0515109	0.0112068	3.7812e-06	-0.0055	0.0079	0.4883
	rs11764382	A	G	-0.0695345	0.0143671	1.28632e-06	-0.0268	0.0102	0.00837298
	rs17708276	A	G	-0.0793955	0.0170628	3.04096e-06	-0.0271	0.0116	0.0195799
	rs11110281	T	C	-0.137519	0.0227398	2.58315e-09	-0.0212	0.0162	0.1914
