# Supplementary material for: Causal relationship between gut microbiota and type 2 diabetes: a two-sample Mendelian randomization study
Source: Front Microbiol. 2023 Aug 24;14:1184734. doi: 10.3389/fmicb.2023.1184734 (PMC10483233; doi:10.3389/fmicb.2023.1184734)
Supplement: Supplementary file 3 [file Table_3.XLSX]

## Sheet: Sheet1
Supplementary Table 3. The heterogeneity results from the Cochran's Q test
Bacterial taxa	method	Q	P-value	I2
Lachnoclostridium	IVW	0.266973	0.966115	-10.2371
	MR-Egger	0.244499	0.884928	-7.17999
Oscillospira	IVW	2.71561	0.257224	0.264
	MR-Egger	0.300193	0.583761	-2.331
Roseburia	IVW	6.28997	0.279017	0.205
	MR-Egger	3.30696	0.50783	-0.21
Ruminococcaceae UCG003	IVW	4.49033	0.8104	-0.782
	MR-Egger	2.51258	0.926147	-1.786
Ruminococcaceae UCG010	IVW	0.675514	0.878948	-3.441
	MR-Egger	0.39523	0.820686	-4.06
Streptococcus	IVW	10.7786	0.148571	0.350566
	MR-Egger	10.7741	0.0956128	0.443111
