# Supplementary material for: Causal relationship between gut microbiota and type 2 diabetes: a two-sample Mendelian randomization study
Source: Front Microbiol. 2023 Aug 24;14:1184734. doi: 10.3389/fmicb.2023.1184734 (PMC10483233; doi:10.3389/fmicb.2023.1184734)
Supplement: Supplementary file 4 [file Table_4.XLSX]

## Sheet: Sheet1
Supplementary Table 4. Directional pleiotropy results from Egger intercept analysis
Bacterial taxa	Egger_intercept	SE	P_value
Lachnoclostridium	0.00764892	0.051022	0.894585
Oscillospira	-0.0546383	0.0351561	0.363984
Roseburia	0.0269938	0.0156292	0.159215
Ruminococcaceae UCG003	-0.0156572	0.0111334	0.202433
Ruminococcaceae UCG010	-0.0386422	0.0729899	0.649406
Streptococcus	-0.000778947	0.015598	0.961792
